# Supplementary material for: Downregulation of BUD31 Promotes Prostate Cancer Cell Proliferation and Migration via Activation of p-AKT and Vimentin In Vitro
Source: Int J Mol Sci. 2023 Mar 23;24(7):6055. doi: 10.3390/ijms24076055 (PMC10094631; doi:10.3390/ijms24076055)
Supplement: Supplementary file 1 [file ijms-24-06055-s001.zip]

Archive with 1 entries (1 files):
- ijms-2262371-supplementary.pdf
